# Supplementary material for: Significantly Enhanced Corona Resistance of Epoxy Composite by Incorporation with Functionalized Graphene Oxide
Source: Materials (Basel). 2024 Oct 2;17(19):4864. doi: 10.3390/ma17194864 (PMC11478297; doi:10.3390/ma17194864)
Supplement: Supplementary file 1 [file materials-17-04864-s001.zip]

Archive with 1 entries (1 files):
- materials-3217382-supplementary.pdf
